# Supplementary material for: Identification and characterization of interferon signaling-related microRNAs in occult hepatitis B virus infection
Source: Clin Epigenetics. 2017 Sep 16;9:101. doi: 10.1186/s13148-017-0404-9 (PMC5603019; doi:10.1186/s13148-017-0404-9)
Supplement: Additional file 1: Table S1. — Expression characteristics of selected miRNAs. (XLSX 11 kb) [file 13148_2017_404_MOESM1_ESM.xlsx]

## Sheet: Sheet1
Number	ISR-microRNA	Target	OBI vs Control ( mean ddCt)	Mean Ratio	P value
1	has-miR-122	SOCS1	-1.37344	2.59088	0.00080338
2	has-miR-101	MAP kinases	-0.470333	1.38543	0.162995
3	has-miR-145	STAT1	-0.477333	1.39217	0.171205
4	has-miR-146a	STAT1	0.230667	0.852241	0.465048
5	has-miR-155	SOCS1	Negative	Negative	Negative
6	has-miR-18a	PIAS3	Negative	Negative	Negative
7	has-miR-21	PIAS3	-0.007	1.00486	0.980564
8	has-miR-221	SOCS3	-0.555833	1.47002	0.374584
9	has-miR-130a	ISG	1.86241	0.275017	1.9274e-05
10	has-miR-222	STAT1, STAT2	-0.417167	1.3353	0.435437
11	has-miR-373	JAK1, ISGF3	-0.306167	1.23642	0.568131
12	has-miR-548a-1	STAT1	Negative	Negative	Negative
13	has-miR-100	mTOR	0.421833	0.746475	0.146284
14	has-miR-142	MAP kinases	-0.0406667	1.02859	0.92667
15	has-miR-148a	SOS2	0.138667	0.908358	0.811902
16	has-miR-15a	AKT3, ISG	Negative	Negative	Negative
17	has-miR-15b	HNF1α	Negative	Negative	Negative
18	has-miR-16-1	AKT3	Negative	Negative	Negative
19	has-miR-181a-1	IL-2	Negative	Negative	Negative
20	has-miR-98	IKKε	Negative	Negative	Negative
21	has-miR-125b	PIAS3	-0.037	1.02598	0.958613
22	has-miR-484	IFNAR1	0.19	0.876606	0.689916
23	has-miR-486	PIK3R1	Negative	Negative	Negative
24	has-miR-590	PIK3R1	Negative	Negative	Negative
25	has-miR-660	CNTFR	0.111	0.925946	0.73563
26	has-miR-362	AKT3	Negative	Negative	Negative
27	has-miR-424	AKT3	Negative	Negative	Negative
28	has-miR-502	AKT3	Negative	Negative	Negative
29	has-miR-150	SOCS1	-1.127	2.18404	0.0826378
30	has-miR-203	SOCS6	0.0393333	0.973105	0.893114
31	has-miR-19a	SOCS1, SOCS3	Negative	Negative	Negative
32	has-miR-148b	SOS2	Negative	Negative	Negative
